# Supplementary material for: Change in hepatitis C virus positivity among needle-stick injury source patients: a 10-year experience in a Japanese tertiary hospital
Source: BMC Infect Dis. 2021 Apr 30;21:399. doi: 10.1186/s12879-021-06117-4 (PMC8086119; doi:10.1186/s12879-021-06117-4)
Supplement: Supplementary file 1 — Additional file 1: Table S1. The number of NSIs in each year. [file 12879_2021_6117_MOESM1_ESM.xlsx]

## Sheet: Sheet1
Supplementary Table 1	The number of NSIs in each year
	2009	2010	2011	2012	2013	2014	2015	2016	2017	2018	2019	Total
Total NSIs	167	164	153	156	127	117	104	121	103	116	107	1435
Total NSIs per 1000 beds	136	133.6	124.6	127	103.4	95.3	84.7	98.5	83.9	94.5	87.1	106.2
HCV-Ab-positive NSIs	20	19	19	21	17	6	9	14	7	10	8	150
HCV RNA-positive NSIs	13	13	17	16	13	6	5	8	4	3	3	101
HCV RNA-negative NSIs	7	6	2	5	4	0	4	6	3	7	5	49
HCV RNA-positive rate (%)	65	68.4	89.5	76.2	76.5	100	55.6	57.1	57.1	30	37.5	67.3
